# Supplementary material for: Genetic Determinants of Severe Hypertriglyceridemia: Rare Variants in LPL, APOC2, APOA5, GPIHBP1, LMF1, APOE and Polygenic Risk
Source: Int J Mol Sci. 2026 Jun 16;27(12):5443. doi: 10.3390/ijms27125443 (PMC13300099; doi:10.3390/ijms27125443)
Supplement: Supplementary file 1 [file ijms-27-05443-s001.zip]

Archive with 3 entries (3 files):
- TableS1_Supplementary Material.pdf
- TableS2_Supplementary Material.pdf
- TableS3_Supplementary Material.xls
