# Supplementary material for: Genetic Determinants of Severe Hypertriglyceridemia: Rare Variants in LPL, APOC2, APOA5, GPIHBP1, LMF1, APOE and Polygenic Risk
Source: Int J Mol Sci. 2026 Jun 16;27(12):5443. doi: 10.3390/ijms27125443 (PMC13300099; doi:10.3390/ijms27125443)
Supplement: Supplementary file 1 [file ijms-27-05443-s001.zip › TableS3_Supplementary Material.xls]

## Sheet: TG_polygenic risk score
40 variants used in polygenic risk score for elevated triglyceride levels
GRCh38	dbSNP ID	Effect allele	β-coefficients
10-5212884-A-G	rs1832007	G	-0.0327
10-93079885-G-A	rs2068888	A	-0.0241
10-63267850-A-T	rs10761731	T	-0.0312
11-61802358-C-T	rs174546	T	0.0447
11-116778201-G-C	rs964184	C	-0.2341
12-123975620-G-T	rs4765127	T	-0.0286
12-57398797-C-T	rs11613352	T	-0.028
15-42391589-G-A	rs2412710	A	0.0988
15-58391167-A-G	rs1532085	G	-0.031
15-43953733-A-T	rs2929282	T	0.0725
16-15036083-C-T	rs3198697	T	-0.0198
16-53775335-G-A	rs1121980	A	0.0171
16-56959412-C-A	rs3764261	A	-0.0395
16-30907166-C-G	rs11649653	G	-0.0274
17-43800798-A-C	rs8077889	C	0.0252
19-19296909-T-C	rs10401969	C	-0.121
19-33408159-G-A	rs731839	A	-0.0224
19-7224420-G-A	rs7248104	A	-0.0222
1-230159944-G-A	rs4846914	A	-0.0401
1-26811902-C-T	rs12748152	T	0.0372
1-62560271-G-T	rs2131925	T	0.0657
20-45925376-T-C	rs6065906	C	0.0534
22-38150026-T-C	rs5756931	C	-0.0203
2-226235982-G-T	rs2972146	T	0.0281
2-27508073-T-C	rs1260326	C	-0.1148
3-136207780-G-T	rs645040	T	0.0293
4-3471412-A-G	rs6831256	G	0.0258
4-87109109-G-T	rs442177	T	0.0309
5-156963286-T-C	rs6882076	C	0.0286
5-56565959-C-T	rs9686661	T	0.0379
6-127114919-C-T	rs1936800	T	0.0175
6-43790159-C-A	rs998584	A	0.0293
7-116717990-A-G	rs38855	G	-0.0187
7-25952206-T-C	rs4722551	C	-0.0267
7-72664689-C-T	rs13238203	T	-0.0592
7-73568544-C-T	rs17145738	T	-0.1149
8-10826419-G-C	rs11776767	C	0.022
8-125478730-A-T	rs2954029	T	-0.0764
8-18415371-G-A	rs1495741	A	-0.0399
8-19986711-A-G	rs12678919	G	-0.1702
